# Supplementary material for: Cannabis in Hematology Survey Study (CHESS): A Longitudinal Investigation on Uses, Attitudes, and Outcomes of Cannabis Among Hematology Patients Undergoing Hematopoietic Stem Cell Transplant
Source: Int J Environ Res Public Health. 2025 Jun 23;22(7):990. doi: 10.3390/ijerph22070990 (PMC12294567; doi:10.3390/ijerph22070990)
Supplement: Supplementary file 1 [file ijerph-22-00990-s001.zip]

Archive with 1 entries (1 files):
- ijerph-3592971-supplementary.pdf
